# Supplementary material for: Structure-Property Relationships Governing Species Dependent Response in Alkali-Assisted Chemical-Mechanical Pulping of Hardwoods
Source: Polymers (Basel). 2026 May 13;18(10):1195. doi: 10.3390/polym18101195 (PMC13210677; doi:10.3390/polym18101195)
Supplement: Supplementary file 1 [file polymers-18-01195-s001.zip]

Archive with 1 entries (1 files):
- polymers-4242922-supplementary.pdf
